# Supplementary material for: Functional Heterodimerization between the G Protein-Coupled Receptor GPR17 and the Chemokine Receptors 2 and 4: New Evidence
Source: Int J Mol Sci. 2022 Dec 23;24(1):261. doi: 10.3390/ijms24010261 (PMC9820414; doi:10.3390/ijms24010261)
Supplement: Supplementary file 1 [file ijms-24-00261-s001.zip]

Archive with 1 entries (1 files):
- ijms-1971690-supplementary.pdf
